# Supplementary material for: Maintenance therapy in hormone receptor-positive and human epidermal growth factor receptor 2-positive metastatic breast cancer: a real-world multicenter retrospective study
Source: Front Oncol. 2026 Jan 9;15:1703657. doi: 10.3389/fonc.2025.1703657 (PMC12827085; doi:10.3389/fonc.2025.1703657)
Supplement: Supplementary Table 1 — Details of therapeutic regimens for the study patients. [file Table1.xlsx]

## Sheet: Sheet1
Supplementary Table 1 Details of therapeutic regimens for the study patients
id	treatment	progression-free survival(month)
1	trastuzumab+vinorelbine	7.43333
2	trastuzumab+capecitabine	19.9
3	trastuzumab+aromatase inhibitors+OFS	8.5
4	trastuzumab+aromatase inhibitors+OFS	5.8
5	trastuzumab+aromatase inhibitors+OFS	6.03333
6	trastuzumab+aromatase inhibitors+OFS	7.1
7	trastuzumab+capecitabine	36.4
8	trastuzumab+aromatase inhibitors	10.1333
9	trastuzumab+aromatase inhibitors	21.9667
10	trastuzumab+aromatase inhibitors+OFS	26.5667
11	trastuzumab+capecitabine	3.56667
12	trastuzumab+aromatase inhibitors	10.9
13	trastuzumab+aromatase inhibitors+OFS	51.9667
14	trastuzumab+aromatase inhibitors+OFS	1.23333
15	trastuzumab+aromatase inhibitors	13.2333
16	trastuzumab+capecitabine	16.2333
17	trastuzumab+aromatase inhibitors+OFS	10.7667
18	trastuzumab+capecitabine	6.66667
19	trastuzumab+capecitabine	6.06667
20	trastuzumab+capecitabine	9.5
21	trastuzumab+aromatase inhibitors	6.5
22	trastuzumab+aromatase inhibitors	5.93333
23	trastuzumab+capecitabine	5.06667
24	trastuzumab+aromatase inhibitors	10.0667
25	trastuzumab+capecitabine	1.63333
26	trastuzumab+aromatase inhibitors	7.53333
27	trastuzumab+aromatase inhibitors	8.6
28	trastuzumab+tamoxifen+OFS	3.03333
29	trastuzumab+aromatase inhibitors	2.13333
30	trastuzumab+aromatase inhibitors+OFS	8.5
31	trastuzumab+aromatase inhibitors+OFS	10.6333
32	trastuzumab+aromatase inhibitors+OFS	17.2667
33	trastuzumab+tamoxifen+OFS	1.2
34	trastuzumab+capecitabine	26.2333
35	trastuzumab+capecitabine	2.1
36	trastuzumab+aromatase inhibitors	20.2333
37	trastuzumab+capecitabine	4.3
38	trastuzumab+aromatase inhibitors+OFS	5.6
39	trastuzumab+capecitabine	8.8
40	trastuzumab+aromatase inhibitors+OFS	14.5
41	trastuzumab+capecitabine	2.8
42	trastuzumab+aromatase inhibitors	15.2
43	trastuzumab+aromatase inhibitors	26.9
44	trastuzumab+aromatase inhibitors	21.7
45	trastuzumab+capecitabine	11.3
46	trastuzumab+capecitabine	17.6
47	trastuzumab+capecitabine	20.2
48	trastuzumab+capecitabine	16.9
49	trastuzumab+capecitabine	1.03333
50	trastuzumab+capecitabine	5.66667
51	trastuzumab+aromatase inhibitors	11.3
52	trastuzumab+aromatase inhibitors	15.1667
53	trastuzumab+capecitabine	6.36667
54	trastuzumab+aromatase inhibitors	16.3
55	trastuzumab+capecitabine	6.83333
56	trastuzumab+aromatase inhibitors	15.2
57	trastuzumab+aromatase inhibitors	17.2667
58	trastuzumab+aromatase inhibitors+OFS	3.06667
59	trastuzumab+toremifene	2.96667
60	trastuzumab+aromatase inhibitors	12.2
61	trastuzumab+tamoxifen	23.9667
62	trastuzumab+tamoxifen	9.13333
63	trastuzumab+capecitabine	1.63333
64	trastuzumab+capecitabine	9.13333
65	trastuzumab+aromatase inhibitors	12.5333
66	trastuzumab+aromatase inhibitors	67.5
67	trastuzumab+capecitabine	11.1
68	trastuzumab+capecitabine	11.5
69	trastuzumab+aromatase inhibitors	6.5
70	trastuzumab+capecitabine	12.7
71	trastuzumab+capecitabine	19.8
72	trastuzumab+capecitabine	8.4
73	trastuzumab+capecitabine	24
74	trastuzumab+capecitabine	3.5
75	trastuzumab+capecitabine	2
76	trastuzumab+capecitabine	4.1
77	trastuzumab+capecitabine	6
78	trastuzumab+capecitabine	7.2
79	trastuzumab+capecitabine	2.8
80	trastuzumab+capecitabine	15.6
81	trastuzumab+capecitabine	6
82	trastuzumab+capecitabine	13.4
83	trastuzumab+capecitabine	7.5
84	trastuzumab+capecitabine	2
85	trastuzumab+capecitabine	9
86	trastuzumab+aromatase inhibitors	11.2
87	trastuzumab+aromatase inhibitors+OFS	4.1
88	trastuzumab+aromatase inhibitors	5.9
89	trastuzumab+tamoxifen	24
90	trastuzumab+aromatase inhibitors+OFS	22.3
91	trastuzumab+aromatase inhibitors	12
92	trastuzumab+fulvestrant	24.6
93	trastuzumab+aromatase inhibitors	28.3
94	trastuzumab+aromatase inhibitors	7.9
95	trastuzumab+aromatase inhibitors	3.4
96	trastuzumab+aromatase inhibitors	9.8
97	trastuzumab+aromatase inhibitors	9.1
98	trastuzumab+aromatase inhibitors+OFS	2.3
99	trastuzumab+aromatase inhibitors+OFS	23.8
100	trastuzumab+aromatase inhibitors+OFS	11.3
101	trastuzumab+aromatase inhibitors+OFS	2
102	trastuzumab+aromatase inhibitors+OFS	26.2
103	trastuzumab+aromatase inhibitors	5
104	trastuzumab+tamoxifen	39.8
105	trastuzumab+aromatase inhibitors	24.6
106	trastuzumab+aromatase inhibitors+OFS	16.2
107	trastuzumab+aromatase inhibitors+OFS	7
108	trastuzumab+aromatase inhibitors+OFS	6.8
109	trastuzumab+aromatase inhibitors	10.8
110	trastuzumab+toremifene	3
111	trastuzumab+aromatase inhibitors	6
112	trastuzumab+aromatase inhibitors+OFS	24.3
113	trastuzumab+aromatase inhibitors	33
114	trastuzumab+aromatase inhibitors+OFS	23.6
115	trastuzumab+aromatase inhibitors	20.1333
116	trastuzumab+aromatase inhibitors	3.3
117	trastuzumab+capecitabine	2.5
OFS, ovarian function suppression
